# Supplementary material for: Damage sensing mediated by serine proteases Hayan and Persephone for Toll pathway activation in apoptosis-deficient flies
Source: PLoS Genet. 2023 Jun 15;19(6):e1010761. doi: 10.1371/journal.pgen.1010761 (PMC10270351; doi:10.1371/journal.pgen.1010761)
Supplement: S1 Table — (XLSX) [file pgen.1010761.s014.xlsx]

## Sheet: Sheet1
Category	GO ID	Term	Count	%	List Total	Pop Hits	Pop Total	Fold Enrichment	Bonferroni	Benjamini	FDR
GOTERM_BP_DIRECT	GO:0006952	defense response	11	16.1765	51	28	10922	84.1331	1.97942e-15	1.97942e-15	1.82715e-15
GOTERM_BP_DIRECT	GO:0045087	innate immune response	14	20.5882	51	115	10922	26.0713	2.65565e-13	1.3261e-13	1.2241e-13
GOTERM_BP_DIRECT	GO:0009617	response to bacterium	10	14.7059	51	44	10922	48.672	2.70068e-11	9.00252e-12	8.31001e-12
GOTERM_BP_DIRECT	GO:0009620	response to fungus	5	7.35294	51	14	10922	76.4846	3.91143e-05	9.77876e-06	9.02655e-06
GOTERM_BP_DIRECT	GO:0050830	defense response to Gram-positive bacterium	6	8.82353	51	48	10922	26.7696	0.000251467	5.02996e-05	4.64304e-05
GOTERM_BP_DIRECT	GO:0019731	antibacterial humoral response	5	7.35294	51	23	10922	46.5558	0.000335615	5.59452e-05	5.16417e-05
GOTERM_BP_DIRECT	GO:0006465	signal peptide processing	3	4.41176	51	9	10922	71.3856	0.0725969	0.0107628	0.0099349
GOTERM_BP_DIRECT	GO:0050829	defense response to Gram-negative bacterium	5	7.35294	51	111	10922	9.64671	0.155517	0.0211116	0.0194876
GOTERM_BP_DIRECT	GO:0006959	humoral immune response	3	4.41176	51	18	10922	35.6928	0.26827	0.0346527	0.0319871
GOTERM_BP_DIRECT	GO:0045861	negative regulation of proteolysis	3	4.41176	51	21	10922	30.5938	0.34636	0.042433	0.0391689
GOTERM_BP_DIRECT	GO:1905036	positive regulation of antifungal innate immune response	2	2.94118	51	2	10922	214.157	0.614971	0.08637	0.0797262
GOTERM_BP_DIRECT	GO:0055065	metal ion homeostasis	2	2.94118	51	6	10922	71.3856	0.94295	0.235397	0.21729
GOTERM_BP_DIRECT	GO:0006616	SRP-dependent cotranslational protein targeting to membrane, translocation	2	2.94118	51	7	10922	61.1877	0.964609	0.252938	0.233481
GOTERM_BP_DIRECT	GO:0010038	response to metal ion	2	2.94118	51	8	10922	53.5392	0.978046	0.267824	0.247222
GOTERM_BP_DIRECT	GO:0002213	defense response to insect	2	2.94118	51	9	10922	47.5904	0.986382	0.280587	0.259004
GOTERM_BP_DIRECT	GO:0006508	proteolysis	6	8.82353	51	439	10922	2.92697	0.994855	0.321151	0.296447
GOTERM_BP_DIRECT	GO:0008063	Toll signaling pathway	2	2.94118	51	15	10922	28.5542	0.999225	0.407145	0.375826
GOTERM_BP_DIRECT	GO:0045751	negative regulation of Toll signaling pathway	2	2.94118	51	18	10922	23.7952	0.999815	0.458365	0.423106
