# Supplementary material for: Damage sensing mediated by serine proteases Hayan and Persephone for Toll pathway activation in apoptosis-deficient flies
Source: PLoS Genet. 2023 Jun 15;19(6):e1010761. doi: 10.1371/journal.pgen.1010761 (PMC10270351; doi:10.1371/journal.pgen.1010761)
Supplement: S2 Table — qRT-PCR analysis of Drs (n = 3) and percentage of individuals with melanized wings (n > 20) for each UAS-RNAi lines crossed with WP-QF2, QUAS-Darksh, Da-Gal4 fly. The value of ‘Drs induction’ was relative ratio to control line (WP-QF2, QUAS-Darksh, Da-Gal4, lacZ-IR). (XLSX) [file pgen.1010761.s015.xlsx]

## Sheet: Sheet1
Gene	Fold Change of Drs induction (FC)	Standard Deviation (SD)	VDRC line number	Melanization (%)
CG18735	0.00823	0.00663	106807	33.3
CG30025	0.00827	0.00413	38032	84.2
epsilonTry	0.0143	0.00517	30807	53.8
Jon28Bii	0.0173	0.0215	105042	100
gammaTry	0.0286	0.0283	31016	80.8
psh	0.0454	0.0188	105326	100
CG11192	0.0513	0.0247	31450	9.09
CG9372	0.0555	0.0547	47642	100
etaTry	0.0646	0.0306	33232	74.1
CG3700	0.0672	0.091	108237	16.7
CG10587	0.0799	0.0991	102342	100
CG14642	0.0814	0.0503	106001	100
Send1	0.0866	0.0612	15570	0
SPE	0.0993	0.0461	104906	29.4
modSP	0.101	0.0731	43972	100
Tequila	0.108	0.0695	45232	58.8
CG6592	0.116	0.147	101721	61.5
CG4538	0.12	0.0248	17250	89.5
Jon65Aii	0.151	0.117	108820	100
CG7147	0.152	0.118	101960	100
Phaedra2	0.156	0.175	108773	75
CG8172	0.169	0.201	101724	100
Hayan	0.17	0.12	28410	50
CG13430	0.206	0.113	49662	69.6
CG4613	0.242	0.384	101193	64.7
CG9737	0.243	0.217	38219	100
CG31267	0.261	0.233	13820	100
CG9737	0.264	0.156	38220	68
CG10041	0.267	0.361	6883	54.3
CG7432	0.275	0.197	31091	93.3
CG31266	0.276	0.134	101685	100
CG6041	0.346	0.282	104615	16.7
CG17234	0.346	0.286	30726	94.4
etaTry	0.356	0.408	33233	70.6
CG11842	0.357	0.222	14853	95.2
Jon66Ci	0.365	0.489	103008	100
CG5045	0.394	0.27	103423	0
modSP	0.396	0.326	37807	100
snake	0.445	0.639	107337	100
gd	0.514	0.432	14892	94.7
CG17571	0.516	0.273	109204	100
Tequila	0.563	0.13	15362	100
CG10663	0.566	0.488	27299	92.9
Ser8	0.597	0.687	104534	100
amon	0.602	0.356	110788	100
nudel	0.603	0.347	102818	90.9
CG7829	0.666	0.499	110308	44.4
CG18180	0.672	0.455	15854	88.9
Try29F	0.691	0.302	45717	100
Jon99Ciii	0.713	1.14	109209	57.7
epsilonTry	0.751	0.621	30808	87.5
CG10477	0.758	1.14	103490	100
Jon99Cii	0.784	0.171	109902	59.1
CG31265	0.809	1.15	108320	100
Sp7	0.816	0.17	104634	100
CG30087	0.817	0.533	107407	61.9
Jon95Ai	0.819	1.14	102464	66.7
CG4815	0.838	0.798	102836	100
CG8329	0.88	1.07	101603	100
Jon74E	1	0.677	105316	100
CG9649	1.01	0.981	100194	65
CG17239	1.02	0.889	106208	52.9
CG11912	1.04	0.803	104242	100
CG10472	1.08	0.73	102572	100
CG12133	1.11	0.691	108984	100
CG5246	1.16	1.17	101056	100
CG8170	1.16	1.06	103227	73
CG12951	1.23	0.97	16569	100
Jon99Ci	1.25	1.42	109332	54.5
CG31219	1.26	1.48	15151	100
alphaTry	1.31	0.175	103292	58.3
thetaTry	1.39	0.713	102026	68
CG18754	1.63	0.438	20689	100
CG10232	1.69	1.37	100033	100
Try29F	1.72	1.44	45718	92.9
betaTry	1.76	1.42	102898	100
CG30031	1.99	3.3	38031	65
Jon65Aiii	2.11	1.53	103274	100
CG3795	2.35	0.725	105053	100
CG15046	2.41	2.85	102693	73.3
CG32755	3.74	2.72	108512	96.2
lambdaTry	3.86	5.87	100480	73.9
Ser7	4.48	2.33	44074	100
CG10469	6.28	10.4	27127	100
CG17475	7.44	2.26	102390	100
