# Supplementary material for: Damage sensing mediated by serine proteases Hayan and Persephone for Toll pathway activation in apoptosis-deficient flies
Source: PLoS Genet. 2023 Jun 15;19(6):e1010761. doi: 10.1371/journal.pgen.1010761 (PMC10270351; doi:10.1371/journal.pgen.1010761)
Supplement: S3 Table — (XLSX) [file pgen.1010761.s016.xlsx]

## Sheet: Sheet1
Time	Duration	%B	Flow rate (nl/min)
0	0	0	300
15	15	10	300
100	85	40	300
102	2	95	300
110	8	95	300
