# Supplementary material for: Damage sensing mediated by serine proteases Hayan and Persephone for Toll pathway activation in apoptosis-deficient flies
Source: PLoS Genet. 2023 Jun 15;19(6):e1010761. doi: 10.1371/journal.pgen.1010761 (PMC10270351; doi:10.1371/journal.pgen.1010761)
Supplement: S4 Table — (XLSX) [file pgen.1010761.s017.xlsx]

## Sheet: Sheet1
Method parameter	Value
Polarity	positive
Full MS
Microscans	1
Resolution	70000
Automatic gain control (AGC) target	3000000
Maximum ion time	60 ms
Scan range	380-1500 m/z
dd-MS2
Microscans	1
Resolution	17500
AGC target	100000
Maximum ion time	55 ms
Loop count	10
Isolation window	1.6 m/z
Fixed first mass	-
Normalized collision energy	27
dd settings
Intensity threshold	8300
Charge exclusion	unassigned, 1, 5 - 8, >8
Peptide match	preferred
Exclude isotopes	on
Dynamic exclusion	20.0 s
