# Supplementary material for: Damage sensing mediated by serine proteases Hayan and Persephone for Toll pathway activation in apoptosis-deficient flies
Source: PLoS Genet. 2023 Jun 15;19(6):e1010761. doi: 10.1371/journal.pgen.1010761 (PMC10270351; doi:10.1371/journal.pgen.1010761)
Supplement: S5 Table — (XLSX) [file pgen.1010761.s018.xlsx]

## Sheet: Sheet1
Parameter	Value
Protein databse	Drosophila_melanogaster_uniprot-proteome_UP000000803.fasta
# of entries in the database	21029
Enzyme name	Trypsin (Full)
Static Modification	Methylthio/+45.988 Da (C)
N-terminal modification	Acetyl/+42.011 Da (N-terminus)
Variable modification	Oxidation/+15.995 Da (M)
Variable modification	GG/+114.043 Da (K)
Maximum missed cleavages	2
Min. peptide length	6
Max. peptide length	144
Precursor mass tolerance	10 ppm
Fragment mass tolerance	0.02 Da
Protein FDR (High)	0.01
