# Supplementary material for: Damage sensing mediated by serine proteases Hayan and Persephone for Toll pathway activation in apoptosis-deficient flies
Source: PLoS Genet. 2023 Jun 15;19(6):e1010761. doi: 10.1371/journal.pgen.1010761 (PMC10270351; doi:10.1371/journal.pgen.1010761)
Supplement: S6 Table — (XLSX) [file pgen.1010761.s019.xlsx]

## Sheet: Sheet1
pMT vector		Fragment_1	Fragment_2
active form of SPE	Forward	CCAGTGTGGTGGAATTCATGCTAAAGCCATCGAT	CATCGGCGGGCATTTTCGGGGGCACCAATA
	Reverse	CCCCCGAAAATGCCCGCCGATGATTTCGCC	GCCCTCTAGACTCGAGTGGCTCCAATTTCTGCT
active form of MP1	Forward	CCAGTGTGGTGGAATTCATGCTAAAGCCATCGAT	CGGCGGGCGTGGTGGGTGGTAACGAG
	Reverse	CACCCACCACGCCCGCCGATGATTTCGC	GGCCCTCTAGACTCGAGAGCCCTAACGTTGTTTT
active form of CG9372	Forward	CCAGTGTGGTGGAATTCATGCTAAAGCCATCGAT	CGGCGGGCCTCACCGGTGGACGGCCA
	Reverse	CACCGGTGAGGCCCGCCGATGATTTCGC	GGCCCTCTAGACTCGAGGACATCTGCATTAGCCA
active form of CG11841	Forward	CCAGTGTGGTGGAATTCATGCTAAAGCCATCGAT	CGGCGGGCATTGTGGACGGCACGCCG
	Reverse	CGTCCACAATGCCCGCCGATGATTTCGC	GGCCCTCTAGACTCGAGCTGCGTCTGCTTGGCCAG
active form of Psh	Forward	CCAGTGTGGTGGAATTCATGCTAAAGCCATCGAT	CGGCGGGCATCGTGGGCGGTTATCCGG
	Reverse	CGCCCACGATGCCCGCCGATGATTTCGC	GGCCCTCTAGACTCGAGCACCCGATTGTCCGGCCA
active form of Ser7	Forward	CCAGTGTGGTGGAATTCATGCTAAAGCCATCGAT	CGGCGGGCTTGGTCGGTGGTCATAATAC
	Reverse	CACCGACCAAGCCCGCCGATGATTTCGC	GGCCCTCTAGACTCGAGAATGCGATTGGCTCGAAT
active form of Tequila	Forward	CCAGTGTGGTGGAATTCATGCTAAAGCCATCGAT	CGGCGGGCGTGGTTAGGGGAAATGTG
	Reverse	CCCTAACCACGCCCGCCGATGATTTCGC	GGCCCTCTAGACTCGAGAAAGCGTAGCAAGCTCT
active form of Sp7	Forward	CCAGTGTGGTGGAATTCATGCTAAAGCCATCGAT	CGGCGGGCGTCTATAATGGCAACGACAC
	Reverse	CATTATAGACGCCCGCCGATGATTTCGC	GGCCCTCTAGACTCGAGGGGACGAATGGTCTCCAC
active form of modSP	Forward	CCAGTGTGGTGGAATTCATGCTAAAGCCATCGAT	CGGCGGGCTCGTCCGGCGGCTATACG
	Reverse	CGCCGGACGAGCCCGCCGATGATTTCGC	GGCCCTCTAGACTCGAGGGACCTAGTTTCCACGCT
active form of CG11842	Forward	CCAGTGTGGTGGAATTCATGCTAAAGCCATCGAT	CGGCGGGCATCATCGGCGGAGGACCC
	Reverse	CGCCGATGATGCCCGCCGATGATTTCGC	GGCCCTCTAGACTCGAGATTTTTGGCCAGCTGCTG
active form of Hayan	Forward	CCAGTGTGGTGGAATTCATGCTAAAGCCATCGAT	CGGCGGGCATTCTGGACGGCGAACGGG
	Reverse	CGTCCAGAATGCCCGCCGATGATTTCGC	GGCCCTCTAGACTCGAGGAAACGATTCGACGGCC
active form of CG8329	Forward	CCAGTGTGGTGGAATTCATGCTAAAGCCATCGAT	CGGCGGGCATTGTAAATGGCTATCCAGC
	Reverse	CATTTACAATGCCCGCCGATGATTTCGC	GGCCCTCTAGACTCGAGGTAATAGGCAATTCCCG
active form of CG4927	Forward	CCAGTGTGGTGGAATTCATGCTAAAGCCATCGAT	CGGCGGGCATTGTGGGCGGCGCCAAG
	Reverse	CGCCCACAATGCCCGCCGATGATTTCGC	GGCCCTCTAGACTCGAGCTCGCCCCACACGATAT
Spz-3xFLAG	Forward	CAGTGTGGTGGAATTCATGATGACGCCCATGTGGA	GACTGGGGACTACAAAGACCATGACGG
	Reverse	CTTTGTAGTCCCCAGTCTTCAACGCGCAC	GCCCTCTAGACTCGAGCTTGTCATCGTCATCC
Spzuc-3xFLAG	Forward	CAGTGTGGTGGAATTCATGATGACGCCCATGTGGA	GAGCTCTCTTAATGGTGGCTCAGACGAGCG
	Reverse	CCACCATTAAGAGAGCTCACATCCGTGGG	GCCCTCTAGACTCGAGCTTGTCATCGTCATCC
Pro-PshWT	Forward	CAGTGTGGTGGAATTCATGCCATTGAAGTGGTCCCTGCTACTCGG
	Reverse	GGCCCTCTAGACTCGAGCACCCGATTGTCCGGCCAGACAATGC
Pro-PshS339A	Forward	CAGTGTGGTGGAATTCATGCCATTGAAGTGGTCCCTGCTACTCGG	GGCGACGCCGGTGGGCCGCTC
	Reverse	CCCACCGGCGTCGCCCTTGC	GGCCCTCTAGACTCGAGCACCCGATTGTCCGGCCAGACAATGC
Pro-PshH143E	Forward	CAGTGTGGTGGAATTCATGCCATTGAAGTGGTCCCTGCTACTCGG	GTCATAGGTATCGTGGGCGGTT
	Reverse	CCACGATACCTATGACCAATTG	GGCCCTCTAGACTCGAGCACCCGATTGTCCGGCCAGACAATGC
Pro-Hayan-PA	Forward	CAGTGTGGTGGAATTCATGGCGATGATCTCGGCGAGAAGGTACTTCC
	Reverse	GGCCCTCTAGACTCGAGGAAACGATTCGACGGCCACACGATAC
SpzWT or uc-3xFLAG-P2A-Pro-PshWT	Forward	CAGTGTGGTGGAATTCATGATGACGCCCATGTGGA	CTGGACCTCCATTGAAGTGGTCCCTGCTAC
	Reverse	CTTCAATGGAGGTCCAGGGTTCTCCTCCACGTCTCCAGCCTGCTTCAGCAGGCTGAAGTTAGTAGCTCCGCCACCGCTACCGCCTCCCTTGTCATCGTCATCCTTG	GGCCCTCTAGACTCGAGCACCCGATTGTCCGGCCAGACAATGC
SpzWT-3xFLAG-P2A-Pro-PshS339A or H143E	Forward	CAGTGTGGTGGAATTCATGATGACGCCCATGTGGA	CTGGACCTCCATTGAAGTGGTCCCTGCTAC
	Reverse	CTTCAATGGAGGTCCAGGGTTCTCCTCCACGTCTCCAGCCTGCTTCAGCAGGCTGAAGTTAGTAGCTCCGCCACCGCTACCGCCTCCCTTGTCATCGTCATCCTTG	GGCCCTCTAGACTCGAGCACCCGATTGTCCGGCCAGACAATGC
SpzWT-3xFLAG-P2A-Pro-PshH143G	Forward	CAGTGTGGTGGAATTCATGATGACGCCCATGTGGA	GTCATAGGTATCGTGGGCGGTT
	Reverse	CCACGATACCTATGACCAATTG	GGCCCTCTAGACTCGAGCACCCGATTGTCCGGCCAGACAATGC
SpzWT-3xFLAG-P2A-Pro-PshH143A	Forward	CAGTGTGGTGGAATTCATGATGACGCCCATGTGGA	GTCATAGCAATCGTGGGCGGTT
	Reverse	CCACGATTGCTATGACCAATTG	GGCCCTCTAGACTCGAGCACCCGATTGTCCGGCCAGACAATGC
SpzWT-3xFLAG-P2A-Pro-PshΔ136-141	Forward	CAGTGTGGTGGAATTCATGATGACGCCCATGTGGA	CAGCAGAGGATACACATCGTGGGCGGTTA
	Reverse	TGTGTATCCTCTGCTGTTTTCGCTCGC	GGCCCTCTAGACTCGAGCACCCGATTGTCCGGCCAGACAATGC
SpzWT-3xFLAG-P2A-Pro-PshΔ142-147	Forward	CAGTGTGGTGGAATTCATGATGACGCCCATGTGGA	CAATTGGTCTATCCGGTTGATCCGGGTG
	Reverse	CCGGATAGACCAATTGATTGCCGCTCC	GGCCCTCTAGACTCGAGCACCCGATTGTCCGGCCAGACAATGC
SpzWT-3xFLAG-P2A-Pro-PshΔ148-153	Forward	CAGTGTGGTGGAATTCATGATGACGCCCATGTGGA	GTGGGCGGTGTATATCCCCATATGGCGGC
	Reverse	GGATATACACCGCCCACGATGTGTATG	GGCCCTCTAGACTCGAGCACCCGATTGTCCGGCCAGACAATGC
SpzWT-3xFLAG-P2A-Pro-PshΔ136-153	Forward	CAGTGTGGTGGAATTCATGATGACGCCCATGTGGA	GCAGAGGGTATATCCCCATATGGCGGC
	Reverse	GGATATACCCTCTGCTGTTTTCGCTCG	GGCCCTCTAGACTCGAGCACCCGATTGTCCGGCCAGACAATGC
Pro-SPE	Forward	CAGTGTGGTGGAATTCATGGCTTCTACGGAACGG
	Reverse	GCCCTCTAGACTCGAGTGGCTCCAATTTCTGCT
Pro-ηTrypsin	Forward	CAGTGTGGTGGAATTCATGAACAAAGTCATATTAC
	Reverse	GCCCTCTAGACTCGAGTACATAAGATGTTCGCT
active form of ηTrypsin	Forward	CCAGTGTGGTGGAATTCATGCTAAAGCCATCGAT	CGGCGGGCATAGTTGGCGGTGCAGATAC
	Reverse	CGCCAACTATGCCCGCCGATGATTTCGC	GGCCCTCTAGACTCGAGTACATAAGATGTTCGCTG
