# Supplementary material for: Damage sensing mediated by serine proteases Hayan and Persephone for Toll pathway activation in apoptosis-deficient flies
Source: PLoS Genet. 2023 Jun 15;19(6):e1010761. doi: 10.1371/journal.pgen.1010761 (PMC10270351; doi:10.1371/journal.pgen.1010761)
Supplement: S7 Table — (XLSX) [file pgen.1010761.s020.xlsx]

## Sheet: Sheet1
Target gene	Forward	Reverse
Rpl32	CGGATCGATATGCTAAGCTGT	CGACGCACTCTGTTGTCG
Drosomycin	TACTTGTTCGCCCTCTTCG	GTATCTTCCGGACAGGCAGT
Bomanin Short 1	CACCGTTTTTGTGCTCGGTC	CCCTGCAATCGCCATTGATG
Bombardier	GACCAGACGATTCTTCAGAACAA	CCATCGGGTCCACGAATGATT
MP1	GGATGCTATTGATGGGAACAAGC	CCCGGAGGTTTATGCAGGTG
SPE	ATGGCTTCTACGGAACGGAAT	GGGGCGTACAACTGCCAAA
easter	GCATTTTGGCGAAATCATCGG	GTTATGCAGCGCCCATAGTTG
Hayan	CCAATCCCAATCCCTCCCG	GATCGGATCTTCTCACACGCT
psh	CCATTGAAGTGGTCCCTGCTA	GGGCATGGTATCCGTCACC
26-29-p	GCAGGCTTGGCTTTCTCAG	GCGTAGAAGGGTTCCGCAA
Catalase	GATGCGGCTTCCAATCAGTTG	GCAGCAGGATAGGTCCTCG
spz	GACACCTGGCAGTTAATTGTCA	CGAAGTCACAGGGTTGATCCG
Hemese	GTCGTTTTCCTGGCACTGTT	TGGAGATGGACGGTTG
